# Supplementary material for: Calculation of Self, Corrected, and Transport Diffusivities of Isopropyl Alcohol in UiO-66
Source: Nanomaterials (Basel). 2023 Jun 2;13(11):1793. doi: 10.3390/nano13111793 (PMC10254453; doi:10.3390/nano13111793)
Supplement: Supplementary file 1 [file nanomaterials-13-01793-s001.zip]

Archive with 1 entries (1 files):
- nanomaterials-2421811 supplementary Info.pdf
